# Supplementary material for: A high-continuity and annotated tomato reference genome
Source: BMC Genomics. 2021 Dec 15;22:898. doi: 10.1186/s12864-021-08212-x (PMC8672587; doi:10.1186/s12864-021-08212-x)
Supplement: Supplementary file 1 — Additional file 1. [file 12864_2021_8212_MOESM1_ESM.xlsx]

## Sheet: TableS1
Supplementary Table S1: Genomic libraries used for genome assembly of Heinz 1706.
	Total read pair	Total base (Mbp)	Average length (bp)	N50 (Kbp)	Coverage	Deptha)
Illumina reads	169781388	50934.4	-	-	0.9988	61.53
PacBio reads	6661133	131782	19784	32.82	-	168.52
BioNano readsb)	852039	226971	266386	294.75	-	290.24
Hi-C reads	468409318	140523	-	-	-	179.7
a) Depth is calculated based on the estimated haploid genome size of 782 Mb (Hosmani, P.S. et al. 2019 bioRxiv 767764).
b) BioNano calculated total number of molecules
