# Supplementary material for: A high-continuity and annotated tomato reference genome
Source: BMC Genomics. 2021 Dec 15;22:898. doi: 10.1186/s12864-021-08212-x (PMC8672587; doi:10.1186/s12864-021-08212-x)
Supplement: Supplementary file 4 — Additional file 4. [file 12864_2021_8212_MOESM4_ESM.xlsx]

## Sheet: 工作表1
Supplementary Table S3: Statistics of full-length genes in the SLT1.0 genome corresponding to multiple genes in the SL4.0 genome.
SLT1.0	SLT1.0 gene length	SLT1.0 CDS length	SL4.0	SL4.0 gene length	SL4.0 CDS length
SlT01G001360	69315	11553	Solyc01g006350.4.1	17967	3372
	69315	11553	Solyc01g006360.4.1	26922	2292
	69315	11553	Solyc01g006370.3.1	22386	5847
SlT01G003120	11093	1920	Solyc01g008540.4.1	5579	858
	11093	1920	Solyc01g008550.4.1	3695	963
SlT01G003430	9573	2265	Solyc01g008860.1.1	2536	1233
	9573	2265	Solyc01g008870.1.1	2949	1128
SlT01G004060	8824	1995	Solyc01g009400.3.1	2754	993
	8824	1995	Solyc01g009410.3.1	3508	1026
SlT01G005010	7460	1509	Solyc01g010420.3.1	726	594
	7460	1509	Solyc01g010430.4.1	3526	912
SlT01G005710	18294	1143	Solyc01g011220.3.1	2071	663
	18294	1143	Solyc01g011260.1.1	696	348
SlT01G007800	4016	2076	Solyc01g016380.4.1	1729	738
	4016	2076	Solyc01g016390.4.1	2404	405
SlT01G007960	6676	954	Solyc01g016510.1.1	1218	327
	6676	954	Solyc01g016540.3.1	653	417
SlT01G010780	1148	670	Solyc01g034040.1.1	3426	756
	1148	670	Solyc01g044550.3.1	556	390
SlT01G014120	47142	2649	Solyc01g060080.4.1	1797	957
	47142	2649	Solyc01g060090.1.1	15015	771
SlT01G014150	32462	2763	Solyc01g060140.4.1	4319	1275
	32462	2763	Solyc01g060170.4.1	5622	456
SlT01G016660	25954	2013	Solyc01g067860.3.1	1599	987
	25954	2013	Solyc01g067880.3.1	2226	780
SlT01G019190	10458	2037	Solyc01g080970.3.1	1430	969
	10458	2037	Solyc01g080990.3.1	1714	1068
SlT01G020910	17447	2469	Solyc01g087290.3.1	7505	1320
	17447	2469	Solyc01g087300.3.1	11094	1119
SlT01G021910	8810	1662	Solyc01g088480.3.1	4076	630
	8810	1662	Solyc01g088490.3.1	1104	1002
SlT01G022480	16593	2829	Solyc01g090080.3.1	2504	747
	16593	2829	Solyc01g090100.3.1	2533	579
	16593	2829	Solyc01g090110.2.1	2420	723
SlT01G023190	5917	1518	Solyc01g090810.4.1	2860	828
	5917	1518	Solyc01g090820.2.1	1164	774
SlT01G023490	13043	1995	Solyc01g091160.4.1	5969	1017
	13043	1995	Solyc01g091170.3.1	2646	1017
SlT01G024390	36494	8874	Solyc01g094050.1.1	8224	3621
	36494	8874	Solyc01g094060.4.1	25291	3693
SlT01G024550	13246	1812	Solyc01g094220.3.1	2831	903
	13246	1812	Solyc01g094240.3.1	2204	1020
SlT01G027350	25101	2526	Solyc01g097190.4.1	13429	1395
	25101	2526	Solyc01g097200.1.1	8052	501
SlT01G027520	3382	3006	Solyc01g097400.1.1	3096	828
	3382	3006	Solyc01g097420.1.1	745	663
SlT01G027950	8345	2475	Solyc01g097930.3.1	2117	972
	8345	2475	Solyc01g097950.3.1	2427	972
SlT01G029000	5527	1796	Solyc01g099060.3.1	1435	1101
	5527	1796	Solyc01g099080.4.1	878	531
SlT01G031750	3615	2181	Solyc01g102920.3.1	1144	1020
	3615	2181	Solyc01g102930.1.1	1437	1062
SlT01G032550	5699	1257	Solyc01g150154.1.1	4988	609
	5699	1257	Solyc01g150155.1.1	1253	642
SlT01G032650	15467	2403	Solyc01g103875.1.1	14056	1098
	15467	2403	Solyc01g103890.3.1	6518	1299
SlT01G034700	12140	882	Solyc01g106170.4.1	2729	447
	12140	882	Solyc01g150167.1.1	8725	450
SlT01G034740	6150	2208	Solyc01g150169.1.1	4766	600
	6150	2208	Solyc01g106200.3.1	1354	597
SlT01G036160	7037	2319	Solyc01g107710.2.1	1610	1203
	7037	2319	Solyc01g107720.3.1	1499	1179
SlT01G036910	6113	2826	Solyc01g108470.3.1	3000	1461
	6113	2826	Solyc01g108480.1.1	2357	1404
SlT01G038520	19687	4086	Solyc01g110200.2.1	1078	834
	19687	4086	Solyc01g110220.1.1	1024	735
	19687	4086	Solyc01g110260.3.1	2746	561
SlT01G039500	11887	1821	Solyc01g111320.3.1	3917	831
	11887	1821	Solyc01g111330.4.1	1875	1071
SlT02G000540	33109	2208	Solyc02g150119.1.1	9450	453
	33109	2208	Solyc02g050180.4.1	1517	510
SlT02G000610	40471	2274	Solyc02g050240.4.1	7630	1134
	40471	2274	Solyc02g050260.2.1	15134	1170
SlT02G002090	44076	14274	Solyc02g014170.3.1	5704	1875
	44076	14274	Solyc02g014180.2.1	4793	3411
	44076	14274	Solyc02g014190.4.1	20122	8943
SlT02G002700	25052	2126	Solyc02g014740.2.1	669	669
	25052	2126	Solyc02g014750.2.1	474	474
SlT02G003510	23704	1683	Solyc02g021480.4.1	7689	468
	23704	1683	Solyc02g021490.1.1	696	696
SlT02G004910	71440	7971	Solyc02g031860.3.1	9173	3702
	71440	7971	Solyc02g031910.2.1	7936	3729
SlT02G004920	27003	1893	Solyc02g031940.3.1	2210	444
	27003	1893	Solyc02g031950.3.1	2252	753
SlT02G005380	30654	5097	Solyc02g032450.3.1	4064	2328
	30654	5097	Solyc02g032480.3.1	8734	1809
	30654	5097	Solyc02g032490.3.1	1689	612
SlT02G007240	23109	3201	Solyc02g061960.3.1	5936	1713
	23109	3201	Solyc02g061980.3.1	7765	1488
SlT02G007600	37677	2700	Solyc02g062310.1.1	399	399
	37677	2700	Solyc02g062313.1.1	1390	933
	37677	2700	Solyc02g062320.3.1	1290	978
SlT02G008430	1469	999	Solyc02g063180.4.1	763	426
	1469	999	Solyc02g063190.2.1	652	513
SlT02G013620	15001	3291	Solyc02g067640.3.1	1799	1179
	15001	3291	Solyc02g067650.3.1	1867	1170
SlT02G013540	6910	2124	Solyc02g067720.1.1	2479	1047
	6910	2124	Solyc02g067730.2.1	1861	1035
SlT02G011070	9147	1137	Solyc02g070220.3.1	6487	552
	9147	1137	Solyc02g070230.2.1	3111	621
SlT02G014420	6786	2172	Solyc02g071440.3.1	1612	1053
	6786	2172	Solyc02g071450.3.1	2469	1083
SlT02G014620	12329	2313	Solyc02g071690.2.1	1864	1089
	12329	2313	Solyc02g071700.3.1	2939	1083
SlT02G014920	6642	2856	Solyc02g072040.3.1	1936	1500
	6642	2856	Solyc02g072050.2.1	1795	1296
SlT02G015860	19298	3261	Solyc02g077010.1.1	1303	1194
	19298	3261	Solyc02g077030.3.1	1538	1194
SlT02G018560	17380	3258	Solyc02g079890.2.1	3173	1644
	17380	3258	Solyc02g079910.3.1	597	498
SlT02G018670	11099	2691	Solyc02g080020.1.1	624	504
	11099	2691	Solyc02g080040.4.1	2271	1137
SlT02G019280	26422	2616	Solyc02g080670.3.1	3971	1647
	26422	2616	Solyc02g080710.2.1	2163	1080
SlT02G022900	9888	4662	Solyc02g084510.3.1	6368	1905
	9888	4662	Solyc02g084520.3.1	3328	2724
SlT02G022910	19198	1980	Solyc02g084530.2.1	2770	843
	19198	1980	Solyc02g084540.3.1	4123	1149
SlT02G023470	7275	3297	Solyc02g085110.4.1	2540	1305
	7275	3297	Solyc02g085120.3.1	2455	1680
SlT02G024830	17149	11718	Solyc02g086452.1.1	6524	3531
	17149	11718	Solyc02g086454.1.1	2962	1869
	17149	11718	Solyc02g086456.1.1	647	516
SlT02G025410	15122	3915	Solyc02g087070.4.1	3845	1143
	15122	3915	Solyc02g087090.4.1	2887	1140
SlT02G026530	15312	4773	Solyc02g088220.3.1	4254	2334
	15312	4773	Solyc02g088230.3.1	4000	2379
SlT02G027790	11274	2433	Solyc02g089520.2.1	1773	1230
	11274	2433	Solyc02g089540.3.1	2703	1176
SlT02G030450	2983	1551	Solyc02g092340.2.1	1673	786
	2983	1551	Solyc02g092350.3.1	1251	897
SlT02G031130	10954	1989	Solyc02g093070.3.1	2528	993
	10954	1989	Solyc02g093080.3.1	3696	993
SlT02G031500	10585	2577	Solyc02g093470.4.1	4516	1200
	10585	2577	Solyc02g093480.4.1	5720	1314
SlT03G000960	6514	2193	Solyc03g005940.4.1	1695	771
	6514	2193	Solyc03g005947.1.1	887	243
SlT03G003580	31691	3969	Solyc03g025610.3.1	12766	1719
	31691	3969	Solyc03g025630.3.1	6989	381
SlT03G004970	18820	2613	Solyc03g031730.3.1	10926	1554
	18820	2613	Solyc03g031740.3.1	3420	1146
SlT03G005130	10000	6858	Solyc03g031900.2.1	4277	3339
	10000	6858	Solyc03g031910.3.1	5255	3489
SlT03G010500	28802	3165	Solyc03g058950.3.1	17393	1929
	28802	3165	Solyc03g058960.1.1	6196	1362
SlT03G014060	2195	1416	Solyc03g078690.4.1	1581	504
	2195	1416	Solyc03g078710.3.1	267	267
SlT03G016600	13719	3528	Solyc03g093250.2.1	3926	1944
	13719	3528	Solyc03g093260.3.1	6935	1659
SlT03G016610	7596	1767	Solyc03g093270.3.1	2031	948
	7596	1767	Solyc03g093280.3.1	1318	948
SlT03G018400	23143	762	Solyc03g096140.2.1	3070	276
	23143	762	Solyc03g096150.3.1	11975	276
SlT03G019970	9021	4974	Solyc03g097850.1.1	2532	2532
	9021	4974	Solyc03g097860.1.1	3953	2349
SlT03G022550	3863	1929	Solyc03g112110.1.1	1297	1104
	3863	1929	Solyc03g112120.3.1	2461	819
SlT03G022800	1803	1803	Solyc03g112370.1.1	234	234
	1803	1803	Solyc03g112380.1.1	234	234
SlT03G023140	4535	948	Solyc03g112735.1.1	511	381
	4535	948	Solyc03g112740.2.1	2150	555
SlT03G023790	11680	3513	Solyc03g113420.4.1	3837	1587
	11680	3513	Solyc03g113430.3.1	2438	1758
SlT03G025650	3759	1470	Solyc03g115300.2.1	1645	780
	3759	1470	Solyc03g115310.1.1	894	780
SlT03G026460	4347	1506	Solyc03g116120.3.1	778	675
	4347	1506	Solyc03g116130.2.1	881	702
SlT03G028180	11992	4017	Solyc03g117910.3.1	2417	1038
	11992	4017	Solyc03g117920.1.1	1171	1074
SlT03G028260	20318	5886	Solyc03g118010.4.1	6787	2937
	20318	5886	Solyc03g118020.3.1	7202	2937
SlT03G029150	7167	2826	Solyc03g118960.3.1	2067	1260
	7167	2826	Solyc03g118970.3.1	2925	1488
SlT03G032220	6886	4587	Solyc03g122050.1.1	4219	2019
	6886	4587	Solyc03g122070.3.1	2096	2001
SlT04G000200	7128	1992	Solyc04g005140.2.1	5547	1095
	7128	1992	Solyc04g005150.4.1	3510	588
SlT04G000230	23941	5040	Solyc04g005190.2.1	15184	2823
	23941	5040	Solyc04g005200.4.1	2115	744
SlT04G002340	9205	4192	Solyc04g008130.3.1	3079	1152
	9205	4192	Solyc04g008135.1.1	3155	681
SlT04G003910	8118	2634	Solyc04g009720.1.1	2900	1023
	8118	2634	Solyc04g009730.4.1	4134	1545
SlT04G005820	16324	3984	Solyc04g014430.2.1	4971	2061
	16324	3984	Solyc04g014450.1.1	5967	1647
SlT04G007050	15701	2055	Solyc04g015710.3.1	4229	1236
	15701	2055	Solyc04g015730.3.1	1815	870
SlT04G009240	23143	4068	Solyc04g028580.3.1	1041	1041
	23143	4068	Solyc04g028560.4.1	2757	2331
SlT04G009500	1929	1092	Solyc04g026230.1.1	1021	369
	1929	1092	Solyc04g026210.3.1	707	516
SlT04G014110	10149	2730	Solyc04g050933.1.1	3632	540
	10149	2730	Solyc04g150137.1.1	867	408
	10149	2730	Solyc04g050937.1.1	3624	1161
SlT04G014870	4770	1602	Solyc04g051640.3.1	3095	849
	4770	1602	Solyc04g051650.3.1	1999	816
SlT04G016080	4823	1227	Solyc04g054537.1.1	1206	468
	4823	1227	Solyc04g054684.1.1	562	336
SlT04G016710	24234	2049	Solyc04g055253.1.1	14744	1098
	24234	2049	Solyc04g055257.1.1	16656	1098
SlT04G017980	9485	2580	Solyc04g063390.2.1	3256	1149
	9485	2580	Solyc04g063400.3.1	474	474
	9485	2580	Solyc04g063430.3.1	516	516
SlT04G020130	13385	2676	Solyc04g150167.1.1	3804	1545
	13385	2676	Solyc04g072435.1.1	3783	1143
SlT04G020970	10700	1617	Solyc04g074310.4.1	6678	882
	10700	1617	Solyc04g074320.3.1	970	819
SlT04G021070	936	936	Solyc04g074420.1.1	270	270
	936	936	Solyc04g074430.2.1	390	390
SlT04G021180	1182	1182	Solyc04g074560.1.1	249	249
	1182	1182	Solyc04g074570.1.1	171	171
SlT04G022110	35354	9765	Solyc04g076500.4.1	11493	4053
	35354	9765	Solyc04g076510.3.1	12387	4935
SlT04G022220	14209	3717	Solyc04g076630.3.1	6273	1953
	14209	3717	Solyc04g076640.3.1	4296	1923
SlT04G022510	3396	2955	Solyc04g076980.3.1	1255	1113
	3396	2955	Solyc04g076990.3.1	2348	1578
SlT04G022810	2963	2436	Solyc04g077320.2.1	954	954
	2963	2436	Solyc04g077330.4.1	1762	1206
SlT04G023130	10570	2598	Solyc04g077640.4.1	3054	1386
	10570	2598	Solyc04g077650.3.1	4507	1371
SlT04G023340	11854	3480	Solyc04g077880.1.1	2407	897
	11854	3480	Solyc04g077890.1.1	1289	870
	11854	3480	Solyc04g077890.1.1	1289	870
SlT04G024340	3326	2922	Solyc04g078950.1.1	918	918
	3326	2922	Solyc04g078960.1.1	159	159
	3326	2922	Solyc04g078970.3.1	1053	1053
SlT04G026200	861	861	Solyc04g080860.1.1	186	186
	861	861	Solyc04g080870.1.1	261	261
SlT05G002970	17103	3006	Solyc05g008030.1.1	5593	537
	17103	3006	Solyc05g008040.4.1	8630	1608
SlT05G005670	2229	1254	Solyc05g010630.4.1	732	321
	2229	1254	Solyc05g010640.3.1	1154	585
SlT05G005720	1398	1398	Solyc05g010685.1.1	1790	705
	1398	1398	Solyc05g010700.1.1	153	153
SlT05G007080	4897	4329	Solyc05g012890.1.1	3854	1659
	4897	4329	Solyc05g012900.4.1	1233	588
SlT05G007770	10016	2334	Solyc05g013650.2.1	2390	1284
	10016	2334	Solyc05g013660.4.1	6255	1131
SlT05G008030	4814	3765	Solyc05g013890.3.1	3028	1512
	4814	3765	Solyc05g013900.2.1	1311	465
SlT05G013900	31378	4302	Solyc05g026060.3.1	3962	969
	31378	4302	Solyc05g026080.4.1	6721	2304
SlT05G014460	76265	1170	Solyc05g032690.2.1	18089	510
	76265	1170	Solyc05g032680.4.1	1914	342
SlT05G015060	18171	2301	Solyc05g041440.4.1	7248	1281
	18171	2301	Solyc05g041470.2.1	4873	600
SlT05G019950	5991	3441	Solyc05g052390.3.1	2543	1713
	5991	3441	Solyc05g052400.3.1	2377	1725
SlT05G020110	2088	2088	Solyc05g052550.1.1	360	360
	2088	2088	Solyc05g052560.1.1	168	168
	2088	2088	Solyc05g052570.3.1	1889	1158
SlT05G022240	1233	1233	Solyc05g054780.3.1	675	675
	1233	1233	Solyc05g054790.1.1	336	336
SlT06G004050	45143	2916	Solyc06g011370.4.1	3303	906
	45143	2916	Solyc06g011400.2.1	7282	1590
SlT06G006000	33490	1117	Solyc06g033790.1.1	988	282
	33490	1117	Solyc06g052090.2.1	2240	315
SlT06G006090	5452	1113	Solyc06g033890.3.1	513	513
	5452	1113	Solyc06g033895.1.1	1476	621
SlT06G007160	13039	1632	Solyc06g036213.1.1	410	255
	13039	1632	Solyc06g036217.1.1	1278	891
SlT06G007400	19853	624	Solyc06g036520.1.1	210	210
	19853	624	Solyc06g036540.1.1	228	228
SlT06G007970	35712	3633	Solyc06g042980.3.1	1696	327
	35712	3633	Solyc06g042950.3.1	12461	1920
SlT06G008360	3521	3243	Solyc06g048735.1.1	1122	975
	3521	3243	Solyc06g048740.3.1	1859	1713
SlT06G010920	6438	6081	Solyc06g053570.2.1	3328	2346
	6438	6081	Solyc06g053590.4.1	3608	2151
SlT06G011590	13438	1839	Solyc06g054240.3.1	4276	963
	13438	1839	Solyc06g054250.4.1	5682	906
SlT06G013660	8728	1758	Solyc06g062370.4.1	1238	837
	8728	1758	Solyc06g062380.3.1	1472	801
SlT06G013950	7156	2421	Solyc06g062720.2.1	1159	777
	7156	2421	Solyc06g062730.2.1	1913	1104
	7156	2421	Solyc06g062740.2.1	1180	594
SlT06G014170	5431	1320	Solyc06g062970.3.1	2366	702
	5431	1320	Solyc06g062980.3.1	2904	387
SlT06G014700	8715	2532	Solyc06g064520.4.1	2820	1296
	8715	2532	Solyc06g150126.1.1	3692	1314
SlT06G017180	1878	783	Solyc06g068180.3.1	1243	198
	1878	783	Solyc06g068190.2.1	755	435
SlT06G020540	6953	1695	Solyc06g072620.4.1	1911	864
	6953	1695	Solyc06g072630.4.1	1727	870
SlT06G022900	10860	1794	Solyc06g074910.3.1	2161	909
	10860	1794	Solyc06g074920.3.1	2417	888
SlT06G023360	17302	3573	Solyc06g075440.3.1	4703	1596
	17302	3573	Solyc06g075450.2.1	3054	1641
SlT06G023380	32959	3243	Solyc06g075480.4.1	3120	1665
	32959	3243	Solyc06g075490.1.1	2619	1650
SlT06G025050	2134	1689	Solyc06g082250.1.1	1126	570
	2134	1689	Solyc06g082260.4.1	912	714
SlT06G026860	8357	2094	Solyc06g084110.1.1	198	198
	8357	2094	Solyc06g084120.4.1	4013	960
SlT07G000590	13863	4623	Solyc07g005480.3.1	8673	2655
	13863	4623	Solyc07g005490.4.1	394	117
	13863	4623	Solyc07g005500.2.1	5067	1662
SlT07G000940	4492	1146	Solyc07g005790.4.1	4709	549
	4492	1146	Solyc07g005800.2.1	1353	579
SlT07G002580	8856	1776	Solyc07g007400.3.1	1319	363
	8856	1776	Solyc07g007420.3.1	2375	594
SlT07G003190	21098	3945	Solyc07g008075.1.1	3622	666
	21098	3945	Solyc07g008090.4.1	16975	1122
SlT07G004530	3041	2496	Solyc07g009437.1.1	1048	711
	3041	2496	Solyc07g009440.2.1	834	834
SlT07G005220	56986	2448	Solyc07g016040.3.1	360	360
	56986	2448	Solyc07g016050.3.1	1072	1029
SlT07G007910	85718	3003	Solyc07g022780.2.1	19646	1095
	85718	3003	Solyc07g022790.4.1	31811	1308
SlT07G008310	2532	2106	Solyc07g025200.1.1	933	933
	2532	2106	Solyc07g025210.2.1	1122	1122
SlT07G016350	10057	2694	Solyc07g052640.3.1	4558	1452
	10057	2694	Solyc07g052650.2.1	2670	1434
SlT07G018550	19097	3261	Solyc07g054920.2.1	6028	1089
	19097	3261	Solyc07g054930.3.1	2299	1119
SlT07G019080	22796	3297	Solyc07g055490.4.1	2326	1239
	22796	3297	Solyc07g150149.1.1	1379	423
SlT07G019700	7627	804	Solyc07g056180.2.1	1336	375
	7627	804	Solyc07g056190.3.1	797	384
SlT07G022160	1254	807	Solyc07g063655.1.1	1100	450
	1254	807	Solyc07g063660.1.1	243	243
SlT07G023750	1293	1293	Solyc07g065220.3.1	597	597
	1293	1293	Solyc07g065230.1.1	591	591
SlT08G007810	20225	3021	Solyc08g042040.4.1	2611	609
	20225	3021	Solyc08g042030.3.1	5846	1275
SlT08G008740	21773	1083	Solyc08g022110.2.1	1337	471
	21773	1083	Solyc08g022080.4.1	1492	432
SlT08G010260	15220	1695	Solyc08g061010.4.1	1306	801
	15220	1695	Solyc08g061020.1.1	3085	882
SlT08G011450	11211	1962	Solyc08g062503.1.1	4159	906
	11211	1962	Solyc08g062507.1.1	5615	1053
SlT08G012080	4513	1910	Solyc08g065193.1.1	1363	486
	4513	1910	Solyc08g150133.1.1	2848	1023
SlT08G012570	12368	2697	Solyc08g065780.2.1	2425	1356
	12368	2697	Solyc08g065790.3.1	2507	1383
SlT08G012840	2873	2736	Solyc08g066120.4.1	1807	1461
	2873	2736	Solyc08g066140.3.1	1271	825
SlT08G013620	20512	1038	Solyc08g066970.2.1	15031	570
	20512	1038	Solyc08g066980.4.1	4787	534
SlT08G014240	22677	8718	Solyc08g067610.3.1	6495	4365
	22677	8718	Solyc08g067620.2.1	6546	4362
SlT08G017040	12014	4065	Solyc08g075650.3.1	9529	1473
	12014	4065	Solyc08g075670.2.1	2280	1503
SlT08G020450	9624	3024	Solyc08g079300.3.1	1945	1599
	9624	3024	Solyc08g079310.4.1	2407	1560
SlT08G021130	9558	4290	Solyc08g079990.3.1	2229	2229
	9558	4290	Solyc08g080000.3.1	4477	2064
SlT08G021830	6348	1308	Solyc08g080760.2.1	822	600
	6348	1308	Solyc08g080770.3.1	1105	639
SlT08G022140	2502	1353	Solyc08g081100.4.1	1752	729
	2502	1353	Solyc08g081110.2.1	1151	207
SlT08G023260	4138	1176	Solyc08g082230.3.1	1298	669
	4138	1176	Solyc08g082240.1.1	282	282
SlT08G023300	36355	1362	Solyc08g082290.4.1	5417	744
	36355	1362	Solyc08g082300.3.1	2429	606
SlT08G023570	5127	1815	Solyc08g082490.3.1	1576	858
	5127	1815	Solyc08g082500.2.1	1090	675
SlT09G000830	10791	2661	Solyc09g005480.3.1	1624	1191
	10791	2661	Solyc09g005770.1.1	2637	1275
SlT09G002970	5870	1602	Solyc09g009000.4.1	219	219
	5870	1602	Solyc09g009010.4.1	2257	900
SlT09G006030	10971	3381	Solyc09g011960.2.1	2445	1710
	10971	3381	Solyc09g011970.3.1	4054	1737
SlT09G008700	27679	2742	Solyc09g018690.4.1	11479	1620
	27679	2742	Solyc09g018710.2.1	5159	1251
SlT09G010630	4330	1100	Solyc09g050040.1.1	339	339
	4330	1100	Solyc09g050050.2.1	656	384
SlT09G011860	6734	2532	Solyc09g055890.4.1	2648	1116
	6734	2532	Solyc09g055900.4.1	3759	1398
SlT09G016760	12633	1455	Solyc09g065360.4.1	9311	504
	12633	1455	Solyc09g065370.3.1	489	489
SlT09G019070	12521	2988	Solyc09g074690.3.1	5488	927
	12521	2988	Solyc09g074700.2.1	174	174
SlT09G020180	10206	3771	Solyc09g075930.2.1	2302	1926
	10206	3771	Solyc09g075940.3.1	2632	1926
SlT09G020650	8284	2949	Solyc09g082330.2.1	3293	1275
	8284	2949	Solyc09g082340.2.1	3191	1710
SlT09G021310	3362	1023	Solyc09g083003.1.1	1730	618
	3362	1023	Solyc09g083007.1.1	1659	471
SlT09G021890	6702	2163	Solyc09g089573.1.1	1654	405
	6702	2163	Solyc09g089577.1.1	2327	1143
SlT09G023410	3460	1314	Solyc09g091130.4.1	1162	684
	3460	1314	Solyc09g091140.4.1	1836	672
SlT09G023860	10774	2148	Solyc09g091540.2.1	2095	1095
	10774	2148	Solyc09g091550.3.1	2592	1086
SlT09G024300	2823	2823	Solyc09g091990.3.1	1645	1554
	2823	2823	Solyc09g092010.1.1	186	186
SlT10G005610	14701	4005	Solyc10g017690.1.1	1101	1101
	14701	4005	Solyc10g017700.1.1	1272	1272
	14701	4005	Solyc10g017710.1.1	1488	1488
SlT10G008010	11539	1542	Solyc10g037930.2.1	1858	498
	11539	1542	Solyc10g037940.1.1	1034	786
SlT10G008200	12607	1581	Solyc10g038110.1.1	3099	288
	12607	1581	Solyc10g038120.3.1	3787	858
SlT10G015340	7336	2778	Solyc10g054790.2.1	1213	987
	7336	2778	Solyc10g054800.2.1	1300	984
	7336	2778	Solyc10g054810.2.1	1801	909
SlT10G016750	28974	5844	Solyc10g074890.2.1	8929	2862
	28974	5844	Solyc10g074900.2.1	14380	2862
SlT10G022380	16790	3426	Solyc10g083290.4.1	8244	1749
	16790	3426	Solyc10g083300.2.1	5395	1770
SlT10G023810	1860	774	Solyc10g084780.3.1	1259	372
	1860	774	Solyc10g084790.1.1	482	246
SlT10G024300	4906	1416	Solyc10g085250.2.1	3130	75
	4906	1416	Solyc10g084790.1.1	482	246
SlT10G024370	6071	1674	Solyc10g085330.2.1	1975	741
	6071	1674	Solyc10g085340.1.1	4663	960
SlT10G025590	4227	1785	Solyc10g086590.3.1	1376	651
	4227	1785	Solyc10g086600.3.1	1498	921
SlT11G002210	16040	8724	Solyc11g007280.3.1	6557	4407
	16040	8724	Solyc11g007290.1.1	7588	4404
SlT11G002950	13842	2856	Solyc11g008040.3.1	3664	588
	13842	2856	Solyc11g008050.1.1	8367	1374
	13842	2856	Solyc11g008060.1.1	2562	921
SlT11G003320	7488	2697	Solyc11g008460.1.1	3491	1215
	7488	2697	Solyc11g008470.2.1	4301	1500
SlT11G005090	14006	3909	Solyc11g011310.3.1	5113	1956
	14006	3909	Solyc11g011320.1.1	5635	2016
SlT11G005700	5727	3387	Solyc11g011790.3.1	2151	1146
	5727	3387	Solyc11g011800.3.1	2492	1512
SlT11G005750	9648	3270	Solyc11g011870.3.1	2596	1365
	9648	3270	Solyc11g011880.2.1	3261	1929
SlT11G006200	14169	2139	Solyc11g012330.3.1	974	843
	14169	2139	Solyc11g012340.1.1	1128	1128
SlT11G006880	15988	1686	Solyc11g013060.1.1	399	399
	15988	1686	Solyc11g013080.3.1	7188	489
SlT11G006980	2860	1671	Solyc11g013210.3.1	595	519
	2860	1671	Solyc11g013215.1.1	1493	522
SlT11G008210	8983	2001	Solyc11g018680.1.1	873	873
	8983	2001	Solyc11g018690.2.1	3965	1029
SlT11G008270	37407	1752	Solyc11g018720.1.1	4800	756
	37407	1752	Solyc11g018740.3.1	9192	966
SlT11G009200	29566	4068	Solyc11g020760.3.1	16557	1551
	29566	4068	Solyc11g020770.3.1	8267	1869
SlT11G013200	59882	3684	Solyc11g045000.1.1	2712	948
	59882	3684	Solyc11g044960.3.1	14244	1608
SlT11G016470	30572	2703	Solyc11g061850.1.1	189	189
	30572	2703	Solyc11g061880.1.1	159	159
	30572	2703	Solyc11g061890.3.1	528	375
	30572	2703	Solyc11g061920.3.1	839	279
SlT11G016740	54441	5475	Solyc11g062300.3.1	1730	594
	54441	5475	Solyc11g062320.2.1	4245	915
SlT11G016870	14446	2037	Solyc11g063460.2.1	216	216
	14446	2037	Solyc11g063470.1.1	165	165
	14446	2037	Solyc11g063650.1.1	216	216
SlT11G016870	14446	2037	Solyc11g063700.1.1	216	216
	14446	2037	Solyc11g063730.3.1	144	144
SlT11G017640	67597	4668	Solyc11g065390.3.1	2370	1443
	67597	4668	Solyc11g065400.2.1	1969	1452
SlT11G019130	6374	2124	Solyc11g067030.2.1	2879	1182
	6374	2124	Solyc11g067040.2.1	3549	1038
SlT11G019200	37373	6657	Solyc11g067110.2.1	6847	1302
	37373	6657	Solyc11g067140.2.1	15386	2967
SlT11G019240	23035	2964	Solyc11g067170.3.1	5742	1467
	23035	2964	Solyc11g067180.2.1	6845	1470
SlT11G022170	5407	2109	Solyc11g072100.2.1	2066	1080
	5407	2109	Solyc11g067180.2.1	6845	1470
SlT12G001600	18630	4485	Solyc12g006505.1.1	8024	2346
	18630	4485	Solyc12g006520.2.1	5776	2094
SlT12G002950	7805	1755	Solyc12g008870.1.1	3338	1032
	7805	1755	Solyc12g008890.3.1	3248	381
SlT12G004570	1847	1188	Solyc12g010610.3.1	714	606
	1847	1188	Solyc12g010630.1.1	624	252
SlT12G007410	3766	1773	Solyc12g017430.3.1	1027	762
	3766	1773	Solyc12g017440.1.1	2442	900
SlT12G008460	11922	4239	Solyc12g019620.2.1	7488	2160
	11922	4239	Solyc12g019640.2.1	3383	1827
SlT12G009660	1464	1464	Solyc12g077370.3.1	690	690
	1464	1464	Solyc12g077360.1.1	180	180
SlT12G009720	41107	1365	Solyc12g076350.2.1	2019	597
	41107	1365	Solyc12g076320.2.1	1315	441
SlT12G010270	60938	1806	Solyc12g068075.1.1	1626	312
	60938	1806	Solyc12g070090.1.1	17915	792
SlT12G011280	2861	741	Solyc12g062930.3.1	2157	351
	2861	741	Solyc12g062935.1.1	1972	309
SlT12G012540	41643	3216	Solyc12g036120.1.1	10993	1134
	41643	3216	Solyc12g036130.1.1	6091	684
SlT12G017450	6186	2472	Solyc12g049530.2.1	1289	405
	6186	2472	Solyc12g049540.3.1	5127	1014
SlT12G018170	11225	1017	Solyc12g056230.2.1	3062	513
	11225	1017	Solyc12g056240.2.1	2700	513
SlT12G019670	18995	3276	Solyc12g088250.2.1	3842	1392
	18995	3276	Solyc12g088280.3.1	6297	1437
SlT12G020990	4439	1305	Solyc12g094570.1.1	1686	630
	4439	1305	Solyc12g094580.3.1	2566	618
SlT12G022020	5944	1689	Solyc12g096600.2.1	1885	543
	5944	1689	Solyc12g096610.2.1	3857	756
