# Supplementary material for: A high-continuity and annotated tomato reference genome
Source: BMC Genomics. 2021 Dec 15;22:898. doi: 10.1186/s12864-021-08212-x (PMC8672587; doi:10.1186/s12864-021-08212-x)
Supplement: Supplementary file 7 — Additional file 7. [file 12864_2021_8212_MOESM7_ESM.xlsx]

## Sheet: Sheet1
Supplementary Table S4: The primer information on chromosome 2 used to analysis the inversion.
Primer name	Primer sequence (5'-3')	Product size(bp)				I				II				III				IV				V				VI				VII
		F1/R1	F1/F2	F2/R2	R1/R2	F1/R1	F1/F2	F2/R2	R1/R2	F1/R1	F1/F2	F2/R2	R1/R2	F1/R1	F1/F2	F2/R2	R1/R2	F1/R1	F1/F2	F2/R2	R1/R2	F1/R1	F1/F2	F2/R2	R1/R2	F1/R1	F1/F2	F2/R2	R1/R2	F1/R1	F1/F2	F2/R2	R1/R2
F1	TAGTTCGTAGAAGGAGGATTGCC	833	1008	863	730	+	-	+	-	-	+	-	+	+	-	+	-	-	+	-	+	-	+	-	+	-	+	-	+	-	+	-	+
R1	AGACAAGAGGGAGTAATGGAATG
F2	CATCCTCAGCATGGTAGGCAACT
R2	CTACGCACATGCCTTGTGACGT

## Sheet: 工作表1
Supplementary Table S4: The primer information on chromosome 2 used to analysis the inversion.
Primer name	F1	R1	F2	R2
Primer sequence (5'-3')	TAGTTCGTAGAAGGAGGATTGCC	AGACAAGAGGGAGTAATGGAATG	CATCCTCAGCATGGTAGGCAACT	CTACGCACATGCCTTGTGACGT
primer pairs	F1/R1	F1/F2	F2/R2	R1/R2
Product size(bp)	833	1008	863	730
I	+	-	+	-
II	-	+	-	+
III	+	-	+	-
IV	-	+	-	+
V	-	+	-	+
VI	-	+	-	+
VII	-	+	-	+
